# Supplementary material for: Vascular cell-adhesion molecule 1 (VCAM-1) regulates JunB-mediated IL-8/CXCL1 expression and pathological neovascularization
Source: Commun Biol. 2023 May 13;6:516. doi: 10.1038/s42003-023-04905-z (PMC10183029; doi:10.1038/s42003-023-04905-z)
Supplement: Supplementary file 4 — Supplementary Data 1 [file 42003_2023_4905_MOESM4_ESM.xlsx]

## Sheet: Figure 1
Figure 1b
	Normoxia	P12.5	P13	P15	P17
	1	1.4061	2.6415	1.88211	1.59385
	1	1.62892	3.10601	2.19562	1.76697
	1	1.42914	2.54968	1.85218	1.49459
	1	1.04997	1.88977	2.42208	0.842623
Figure 1c
	Control	30 minutes	60 minutes	120 minutes	240 minutes	360 minutes	480 minutes
	1	1.394	1.662	4.559	20.471	29.754	31.955
	1	1.639	2.182	3.027	24.49	34.559	40.693
	1	1.405	5.062	8.877	21.844	28.561	31.278

## Sheet: Figure 2
Figure 2b
	siControl	siControl + IL-33	siVCAM1+IL33	siVCAM1+IL33
	1	25	2	4
	2	29	2	5
	1	30	1	8
	1	26	2	3
	2	31	1	2
	2	29	2	2
Figure 2c
	siControl	siControl + IL-33	siVCAM1+IL33	siVCAM1+IL33
	14.669	41.78	8.722	8.664
	8.667	50.38	9.52	6.698
	11.359	31.368	8.921	11.399
	11.285	37.586	6.031	11.089
	8.3	51.668	9.975	9.724
	6.354	46.419	7.427	10.278
Figure 2d
	siControl	siControl + IL-33	siVCAM1+IL33	siVCAM1+IL33
	179.388	678.908	59.93	50.478
	161.245	601.132	54.918	54.406
	216.924	562.697	56.036	53.36
	267.529	521.647	60.828	54.4
	162.049	497.293	43.681	55.78
	163.866	487.647	59.933	62.514
	213.026	484.78	40.497	68.731
	158.114	447.272	62.61	72.277
Figure 2e
	siControl	siControl + IL-33	siVCAM1	siVCAM1+IL-33
	0	8	0	1
	0	7	0	1
	1	7	0	2
	1	6	1	1
	2	5	1	0
	1	7	0	2
Figure 2f
	Control	Control	Control	1 min-NFKB	1 min-IKKa/b	1 min-IkappaB	10 min-NFKB	10 min-IKKa/b	10 min-IkappaB	30 min-NFKB	30 min-IKKa/b	30 min-IkappaB	60 min-NFKB	60 min-IKKa/b	60 min-IkappaB	120 min-NFKB	120 min-IKKa/b	120 min-IkappaB
	1	1	1	0.994161	1.97925	1.79375	5.62044	10.6922	4.66394	6.08164	9.13276	2.84733	4.56377	7.36746	10.8661	3.27334	1.52634	5.6191
	1	1	1	3.10665	0.803608	1.33636	3.45475	8.38421	3.92867	3.70485	10.0286	3.07961	2.69403	6.64057	5.6785	1.40955	3.93197	3.05402
	1	1	1	2.69087	0.754078	1.05333	4.39386	6.55156	3.33568	3.91071	8.08047	3.08295	2.97576	5.30406	8.4675	1.91821	3.24085	3.15661

## Sheet: Figure 3
Figure 3a	siControl	siControl + IL-33	siVCAM1+IL33	siVCAM1+IL33
	19	4470	18	2230
Figure 3b
	Control	30 min	60 min	120 min	240 minutes	360 minutes	480 minutes
	1	8.1681	14.2215	40.7859	53.8174	39.9466	10.4831
	1	4.72397	12.3805	31.5594	42.2243	30.91	2.26577
	1	5.61778	15.3482	26.1729	43.1115	35.7532	1.76541
Figure 3c
	Control	30 min	60 min	120 min	240 minutes	360 minutes	480 minutes
	1	2.64717	2.61	2.73	4	10	39
	1	3.2	3.5	5.7	8.2	12	30
	1	2.9	3.3	4	6.8	13	54
	1	2.14	4.5	6.7	10	21	57
Figure 3d
	siControl	siControl + IL-33	siVCAM1+IL33	siVCAM1+IL33
	1	17.1484	1.64718	5.24157
	1	12.996	1.68179	5.42642
	1	13.3614	1.43396	3.91768

## Sheet: Figure 4
Figure 4b
	siControl	siControl + IL-33	siIL-8+IL-33	siIL-8+IL33
	2	31	1	4
	1	30	2	3
	1	26	3	3
	1	24	3	2
	2	28	1	2
	3	26	1	2
Figure 4c
	siControl	siControl + IL-33	siIL-8+IL-33	siIL-8+IL33
	11.072	36.592	7.875	11.503
	9.177	47.705	8.338	8.654
	14.011	36.32	7.562	8.608
	8.167	27.803	8.288	16.534
	7.582	54.781	4.046	14.244
	7.112	56.758	6.313	7.488
Figure 4d
	siControl	siControl + IL-33	siIL-8+IL-33	siIL-8+IL33
	209.418	487.693	49.679	78.102
	196.367	537.792	51.884	55.027
	187.627	632.332	77.279	76.42
	133.821	478.707	53.367	50.04
	153.883	540.496	57.271	64.125
	199.249	603.384	52.345	82.219
	186.097	606.33	54.037	77.795
	186.601	573.132	72.471	62.29
Figure 4e
	siControl	siControl + IL-33	siIL-8+IL-33	siIL-8+IL33
	1	6	1	2
	1	5	0	1
	1	5	0	1
	2	3	1	0
	0	6	1	1
	1	4	1	0

## Sheet: Figure 5
Figure 5b
	pGL3-Basic	pGL3-Basic + IL-33	pGL3-pIL-8	pGL3-pIL-8 + IL-33
	18	23	79	198
	22	20	84	212
	21	27	68	221
	26	19	87	220
	25	17	65	233
	17	20	74	212
Figure 5c
	control	control	30	30	60	60	120	120	240	240	360	360	480	480
	1	1	1.18	1.1	1.2	2.9	1.33	2.9	1.6	6.8	1.86	5.5	1.14	2.7
	1	1	1.13	1.166	1	2.26	1	3.19	1.84	8.42	1.23	7.9	0.5	2.9
	1	1	1.1	0.83	1.1	1.2	1.15	1.83	1.26	5.03	1.5	4.94	1.2	2.4
Figure 5e
	siControl	siControl + IL-33	siJunB	siJunB + IL-33
	60	300	62	63
	57	314	57	66
	56	294	61	66
	53	301	60	66
	55	307	57	69
	55	308	62	60
Figure 5g
	Normoxia	P12.5	P13	P15	P17
	1	7.1	11.17	22	8
	1	9.5	10.04	18.64	2
	1	5.5	10.8	25.44	1.2

## Sheet: Figure 6
Figure 6b
	siControl	siControl + IL-33	siJunB+IL33	siJunB+IL33
	1	30	2	4
	2	28	1	3
	1	25	1	4
	1	24	2	2
	1	23	2	2
Figure 6c
	siControl	siControl + IL-33	siJunB+IL33	siJunB+IL33
	10.417	45.497	4.519	15.285
	9.505	41.928	11.733	13.057
	7.15	41.272	4.961	5.934
	6.337	38.193	10.981	12.867
	14.686	37.677	9.797	6.271
	12.659	38.988	4.806	8.965
Figure 6d
	siControl	siControl + IL-33	siJunB+IL33	siJunB+IL33
	148.607	476.269	63.906	71.554
	126	558.616	63.812	49.518
	194.165	498.462	66.603	56.569
	170.423	488.336	55.317	63.655
	193.876	543.956	67.201	62.769
	154.311	645.182	48.166	67.231
	179.622	542.623	45.6	53.814
	177.73	528.732	62.097	72.111
Figure 6e
	siControl	siControl + IL-33	siJunB+IL33	siJunB+IL33
	2	9	1	3
	2	8	0	2
	1	8	0	1
	0	7	0	0
	1	5	2	1
	1	5	1	1

## Sheet: Figure 7
Figure 7d
	Normoxia	12 hr	24 hr	72 hr	120 hr
	1	2.3	4.5	4.4	2.6
	1	4.4	6.9	6.2	2.5
	1	4.6	7.2	8.4	3.6
	1	2.5	4	5.7	3.2
	1	2.9	8.3	10	3.2
	1	3.1	6.1	11.4	2.9

## Sheet: Figure 8
Figure 8c
	siControl	siVCAM1
	31.5081	5.13582
	32.3197	13.5265
	28.9351	8.76466
	28.4449	8.89063
	34.0565	13.0623
	23.7105	11.9972
	18.6269	8.3574
	20.5006	8.78836
		9.60833
Figure 8d	siControl	siVCAM1
	30.0777	30.8241
	32.6	33.0566
	32.308	36.8585
	33.6554	38.121
	32.2582	24.2763
	28.9878	31.4313
	26.5409	30.3445
	28.8588	26.8215
		34.351
